# Supplementary material for: Detection of Escherichia coli O157:H7 in Ground Beef Using Long-Read Sequencing
Source: Foods. 2024 Mar 8;13(6):828. doi: 10.3390/foods13060828 (PMC10969500; doi:10.3390/foods13060828)
Supplement: Supplementary file 1 [file foods-13-00828-s001.zip]

Archive with 1 entries (1 files):
- foods-2896658-supplementary.xlsx
