# Supplementary material for: Detection of Escherichia coli O157:H7 in Ground Beef Using Long-Read Sequencing
Source: Foods. 2024 Mar 8;13(6):828. doi: 10.3390/foods13060828 (PMC10969500; doi:10.3390/foods13060828)
Supplement: Supplementary file 1 [file foods-13-00828-s001.zip › foods-2896658-supplementary.xlsx]

## Sheet: Sheet1
Gene Name	Location in Genome	Length (bp)	GC Content (%)
rrsC	NC_002695.2:4735380-4736917 Escherichia coli O157:H7 str. Sakai DNA, complete genome	1538	54.55
eae	NC_002695.2:c4599387-4596583 Escherichia coli O157:H7 str. Sakai DNA, complete genome	2805	42.6
fliC	NC_002695.2:c2626273-2624516 Escherichia coli O157:H7 str. Sakai DNA, complete genome	1758	48.63
stx1A†	NC_002695.2:c2925851-2924904 Escherichia coli O157:H7 str. Sakai DNA, complete genome	948	41.46
stx1B†	NC_002695.2:c2924894-2924625 Escherichia coli O157:H7 str. Sakai DNA, complete genome	270	37.78
stx2A‡	NC_002695.2:1267107-1268066 Escherichia coli O157:H7 str. Sakai DNA, complete genome	960	45
stx2B‡	NC_002695.2:1268078-1268347 Escherichia coli O157:H7 str. Sakai DNA, complete genome	270	41.48
	†adjacent gene position
	‡adjacent gene position
